# Supplementary material for: Discovery of a new class of reversible TEA domain transcription factor inhibitors with a novel binding mode
Source: eLife. 2022 Nov 18;11:e80210. doi: 10.7554/eLife.80210 (PMC9728997; doi:10.7554/eLife.80210)
Supplement: Figure 1—source data 1. [file elife-80210-fig1-data1.zip]

Archive with 28 entries (24 files):
- Figure 1D/
- Figure 1D/TEAD4-IC50-Input-1 - labeled.tif
- Figure 1D/TEAD4-IC50-Input-1.tif
- Figure 1D/TEAD4-IC50-Input-2 - labeled.tif
- Figure 1D/TEAD4-IC50-Input-2.tif
- Figure 1D/TEAD4-IC50-strep-1 - labeled.tif
- Figure 1D/TEAD4-IC50-strep-1.tif
- Figure 1D/TEAD4-IC50-strep-2 - labeled.tif
- Figure 1D/TEAD4-IC50-strep-2.tif
- Figure 1E/
- Figure 1E/Figure 1E-labeled.tif
- Figure 1E/Figure 1E.tif
- Figure 1F/
- Figure 1F/Figure 1F-Input-panTEAD-labled.tif
- Figure 1F/Figure 1F-Input-panTEAD.tif
- Figure 1F/Figure 1F-Input-Vinculin-labled.tif
- Figure 1F/Figure 1F-Input-Vinculin.tif
- Figure 1F/Figure 1F-IP-pan-TEAD-labled.tif
- Figure 1F/Figure 1F-IP-panTEAD.tif
- Figure 1C/
- Figure 1C/TEAD2-IC50-Input-1 - labeled.tif
- Figure 1C/TEAD2-IC50-Input-1.tif
- Figure 1C/TEAD2-IC50-Input-2 - labled.tif
- Figure 1C/TEAD2-IC50-Input-2.tif
- Figure 1C/TEAD2-IC50-strep-1 -labled.tif
- Figure 1C/TEAD2-IC50-strep-1.tif
- Figure 1C/TEAD2-IC50-strep-2 -labeled.tif
- Figure 1C/TEAD2-IC50-strep-2.tif
