# Supplementary material for: Discovery of a new class of reversible TEA domain transcription factor inhibitors with a novel binding mode
Source: eLife. 2022 Nov 18;11:e80210. doi: 10.7554/eLife.80210 (PMC9728997; doi:10.7554/eLife.80210)
Supplement: Figure 1—figure supplement 2—source data 1. [file elife-80210-fig1-figsupp2-data1.zip]

Archive with 21 entries (18 files):
- Figure 1-figure suppment 2D/
- Figure 1-figure suppment 2D/pan-TEAD Input-labeled.tif
- Figure 1-figure suppment 2D/pan-TEAD Input.tif
- Figure 1-figure suppment 2D/Pan-TEAD IP-labeled.tif
- Figure 1-figure suppment 2D/Pan-TEAD IP.tif
- Figure 1-figure suppment 2D/Vinculin Input-labeled.tif
- Figure 1-figure suppment 2D/Vinculin Input.tif
- Figure 1-figure suppment 2A and B/
- Figure 1-figure suppment 2A and B/TEAD2 and TEAD4 strep - labled.tif
- Figure 1-figure suppment 2A and B/TEAD2 and TEAD4 strep.tif
- Figure 1-figure suppment 2A and B/TEAD2 Input-labeled.tif
- Figure 1-figure suppment 2A and B/TEAD2 Input.tif
- Figure 1-figure suppment 2A and B/TEAD4 Input-labeled.tif
- Figure 1-figure suppment 2A and B/TEAD4 Input.tif
- Figure 1-figure suppment 2C/
- Figure 1-figure suppment 2C/Myc-TEAD1 Input-labeled.tif
- Figure 1-figure suppment 2C/Myc-TEAD1 Input.tif
- Figure 1-figure suppment 2C/Myc-TEAD1 IP-labeled.tif
- Figure 1-figure suppment 2C/Myc-TEAD1 IP.tif
- Figure 1-figure suppment 2C/Vinculin-labeled.tif
- Figure 1-figure suppment 2C/Vinculin.tif
