# Supplementary material for: Discovery of a new class of reversible TEA domain transcription factor inhibitors with a novel binding mode
Source: eLife. 2022 Nov 18;11:e80210. doi: 10.7554/eLife.80210 (PMC9728997; doi:10.7554/eLife.80210)
Supplement: Figure 2—source data 1. [file elife-80210-fig2-data1.zip]

Archive with 1 entries (1 files):
- Figure 2-Source data 1.docx
