# Supplementary material for: Discovery of a new class of reversible TEA domain transcription factor inhibitors with a novel binding mode
Source: eLife. 2022 Nov 18;11:e80210. doi: 10.7554/eLife.80210 (PMC9728997; doi:10.7554/eLife.80210)
Supplement: Figure 3—source data 1. [file elife-80210-fig3-data1.zip]

Archive with 5 entries (4 files):
- Figure 3A/
- Figure 3A/1-labeled.tif
- Figure 3A/1.tif
- Figure 3A/2-labeled.tif
- Figure 3A/2.tif
